# Supplementary material for: Cross-species comparison of AlphaFold-derived G protein-coupled receptor structures reveals novel melatonin-related receptor in Neurospora crassa
Source: PLoS One. 2025 Jan 28;20(1):e0318362. doi: 10.1371/journal.pone.0318362 (PMC11774363; doi:10.1371/journal.pone.0318362)
Supplement: S1 Data — (XLSX) [file pone.0318362.s003.xlsx]

## Sheet: Fig 3
Raw Luminescence Data
Time (Hrs)	gpr-3+ Control			gpr-3+ Test			gpr-3- Control			gpr-3- Test
0	174	185	198	252	201	173	203	190	185	180	162	210
2	239	224	248	455	343	276	345	329	381	252	349	476

## Sheet: Fig 4
dRLU Values				Standard Values			Raw Luminescence Data
gpr-3+	gpr-3-	gna-1		Standards nM	dRLU		gpr-3+ Control	gpr-3+ Test	gpr-3- Control	gpr-3- Test	gna-1 Control	gna-1 Test	Standards
-60.0964	-8.09164	10.5464		400	27139350		1634000	2295000	1113000	1202000	1542000	1426000	101550
-49.2772	5.81871	-15.0923		200	27112100		1784000	2326000	1156000	1092000	1427000	1593000	128800
-21.2747	2.45477	-12.4557		100	27124600		1899000	2133000	1067000	1040000	1441000	1578000	116300
-25.7296	-0.727339	-10.1827		50	27095750		2035000	2318000	1061000	1069000	1491000	1603000	145150
3.81853	-1.81835	-16.3651		25	26744750		1988000	1946000	1001000	1021000	1440000	1620000	496150
-0.0909174	3.90945	-8.9099		12.5	17556100		1950000	1951000	1104000	1061000	1643000	1741000	9684800
				6.25	1204600								26036300
				1.56	1857400								33059950
				0.78	3457050								25383500
				0.39	11707250								23783850
				0	0								15533650
													27240900

## Sheet: S1 Fig
dRLU Values					Standard Values			Raw Luminescence Data
Control	5ng/mL	.5µg/mL	.05mg/mL		Standards nM	dRLU		gpr-3+ Control	gpr-3+ 5ng/mL	gpr-3+ 500ng/mL	gpr-3+ 50µg/mL	Standards
0.777292	-2.12579	-2.09998	-2.22673		100	97444		359118	441129	440133	445023	1352
0.451856	-2.37303	-2.23267	-2.39477		50	97231		346563	438112	432697	438951	1204
0.493822	-2.70157	-2.92322	-2.63879		25	97097		348182	452406	460957	449984	1344
-0.79888	-4.31885	-6.26553	-7.03331		12.5	97025		298311	464928	540029	569649	1544
-1.1001	-4.19612	-2.05091	-4.62607		6.25	96552		286690	448572	365812	465159	1349
0.176007	-2.69906	-3.86075	-3.17608		3.125	97508		335921	440048	484865	458451	1424
					1.562	90636						2531
					0.781	44060						20974
					0.391	37558						42634
					0.195	28623						74298
					0.098	11985						48418
					0	0						60480
